# Supplementary material for: Impact of RMB internationalization on China’s competitiveness in financial services trade based on the VAR model: Evidence from China-US
Source: PLoS One. 2024 Jun 4;19(6):e0302845. doi: 10.1371/journal.pone.0302845 (PMC11149869; doi:10.1371/journal.pone.0302845)
Supplement: S1 Dataset — (XLSX) [file pone.0302845.s001.xlsx]

## Sheet: Sheet1
TIME	CAFST	ACFST	CAFSTB	ITSCR	FDICR	ROL	ROD	ROB	ROS	GDPCG	FGDPC	GTR	CRI	RII
2010Q1	40.0703	581.844	0.0688678	213186	40337.7	254272	1.04906e+06	64752.6	37253.6	0.0855261	0.0718122	9.1	77	0.02
2010Q2	53.1172	573.531	0.0926143	282094	56208.8	257927	1.02943e+06	69478.9	40747.8	0.092854	0.0622517	7.4	80	0.04
2010Q3	64.7734	569.344	0.113769	409298	68005.6	261719	1.01074e+06	74141.1	44489.7	0.0953739	0.0615342	3.7	83	0.1
2010Q4	75.0391	569.281	0.131814	642588	7645.98	265946	992339	79169.2	48448	0.10407	0.0565569	3.5	86	0.23
2011Q1	83.9141	573.344	0.146359	351758	44864.8	270711	973388	84693.2	52497	0.0888316	0.0747263	7.9	90	0.26
2011Q2	91.3984	581.531	0.157169	435231	58363.1	274521	956373	90602.6	57261.6	0.0990839	0.0636424	4.7	93	0.41
2011Q3	97.4922	593.844	0.164171	571543	67046	278310	940613	97242.6	62417.9	0.103899	0.0599651	3.3	97	0.44
2011Q4	102.195	610.281	0.167456	756243	28171.9	281695	925623	104369	67966.1	0.112153	0.0564309	-1.6	100	0.58
2012Q1	104.844	644.828	0.162592	580400	49900	285166	912360	112293	74107.9	0.0960559	0.0753916	1.5	115	0.56
2012Q2	107.031	663.922	0.161211	671500	60600	288905	900239	121526	80707.5	0.106856	0.0663114	6.9	132	0.7
2012Q3	108.094	681.547	0.158601	798100	66100	293413	888861	131519	87948.6	0.111668	0.0637996	-1.4	144	0.79
2012Q4	108.031	697.703	0.154838	890000	103800	298152	878242	142417	96159.3	0.121963	0.0586942	1.3	146	0.92
2013Q1	101.102	701.531	0.144116	1000000	85400	302876	868978	154279	105259	0.103188	0.0804016	11.9	189	0.95
2013Q2	101.086	719.094	0.140574	1050000	98100	308251	861459	167937	115307	0.113622	0.0709819	-6.8	186	1.14
2013Q3	102.242	739.531	0.138253	1110000	149000	314097	856618	183150	126193	0.119694	0.067803	-2	190	1.14
2013Q4	104.57	762.844	0.13708	1470000	201200	320219	853293	198566	137574	0.13103	0.0618818	3.9	228	1.7
2014Q1	108.422	808.445	0.134112	1650000	193100	326165	851050	214435	149928	0.107772	0.0839482	1.1	278	2.37
2014Q2	112.953	829.742	0.13613	1620000	276800	381830	922094	249543	159671	0.119645	0.0727146	2.1	246	2.35
2014Q3	118.516	846.148	0.140065	1550000	250900	400131	997297	263867	204171	0.127002	0.0702307	4.6	243	2.14
2014Q4	125.109	857.664	0.145872	1730000	329200	381313	1.08017e+06	294421	234498	0.140039	0.0665898	-0.7	256	2.47
2015Q1	138.359	846.477	0.163453	1650000	287900	400816	970648	326876	308125	0.121795	0.0933724	3.2	248	2.39
2015Q2	144.766	855.336	0.16925	1720000	365700	411922	977665	344217	372501	0.137221	0.0829411	-9.2	293	2.73
2015Q3	149.953	866.43	0.17307	2090000	906400	438897	835714	358373	256991	0.144558	0.0796115	0.5	310	3.91
2015Q4	153.922	879.758	0.174959	1770000	760000	412580	714134	347896	252879	0.157731	0.0735078	-0.1	276	3.21
2016Q1	147.414	898.367	0.164091	1340000	617600	360879	587244	309080	237586	0.131878	0.0944662	-6.8	257	2.65
2016Q2	152.648	914.945	0.166839	1320000	582400	349317	561149	334527	267835	0.146242	0.0816584	-0.1	274	3.03
2016Q3	160.367	932.539	0.171968	1370000	680000	331838	533577	357537	298533	0.152422	0.0782533	0.5	253	2.78
2016Q4	170.57	951.148	0.179331	1200000	580000	297752	463020	384114	311222	0.166635	0.0702768	1.9	229	2.26
2017Q1	194.273	959.445	0.202485	994200	241700	294047	443084	377872	339982	0.140006	0.0921595	3.9	233	1.49
2017Q2	205.039	984.617	0.208242	1155800	328300	362891	490098	397314	376991	0.153071	0.0785254	1.7	248	1.82
2017Q3	213.883	1015.34	0.210652	1080000	392300	387733	486081	476671	436889	0.158826	0.0765658	-0.3	257	1.9
2017Q4	220.805	1051.6	0.20997	1130000	677700	345513	544528	549229	522947	0.173069	0.0677094	4.9	257	3.13
2018Q1	214.828	1121.19	0.191608	1058980	684460	372392	521616	629664	564992	0.145244	0.0893544	8.9	264	3.56
2018Q2	222.297	1157.44	0.19206	1258420	683140	381717	521388	712575	581418	0.159092	0.0777056	-1.9	288	4.91
2018Q3	232.234	1188.12	0.195463	1392600	622400	405607	511051	817411	579891	0.165055	0.075841	-0.4	293	3.39
2018Q4	244.641	1213.25	0.201641	1400000	670000	435824	486717	820141	528264	0.181049	0.0671546	-1.7	291	2.95
2019Q1	278.773	1249.02	0.223193	1291710	590620	388321	503396	832198	697623	0.151415	0.0894484	2.2	296	2.63
2019Q2	288.414	1256.54	0.229531	1505950	666740	390293	511222	885077	744612	0.168242	0.0781225	-1.1	302	3.8
2019Q3	292.82	1252.01	0.233881	1612340	742640	374600	511964	974142	783121	0.175211	0.0764334	-0.3	306	3.23
2019Q4	291.992	1235.43	0.236349	1630000	780000	381108	530942	1.03086e+06	890930	0.194057	0.0678451	0.3	304	3.03
2020Q1	257.805	1161.3	0.221997	1460000	780000	395705	541634	1.06001e+06	932863	0.149769	0.102227	-16.3	310	4.1
2020Q2	257.758	1138.83	0.226336	1620000	940000	433486	545993	1.1383e+06	1.03646e+06	0.180666	0.0828624	20.3	315	5.19
2020Q3	263.727	1122.52	0.234942	1690000	881400	448075	551559	1.3213e+06	1.25387e+06	0.189733	0.0810953	8	316	5.14
2020Q4	275.711	1112.36	0.247861	2000000	1208600	450726	570420	1.46699e+06	1.42364e+06	0.20724	0.0697845	7.9	317	5.02
2021Q1	293.711	1108.36	0.264996	1700000	1170000	486215	600104	1.66331e+06	1.59726e+06	0.168231	0.0924853	10.4	318	4.77
2021Q2	317.727	1110.52	0.286107	1900000	1370000	514360	654950	1.73148e+06	1.69437e+06	0.183267	0.079585	1.4	322	4.66
2021Q3	347.758	1118.83	0.310823	2130000	1630000	533079	688863	1.7862e+06	1.61802e+06	0.17977	0.0803686	2.6	327	4.85
2021Q4	383.805	1133.3	0.338662	2210000	1630000	527197	714661	1.84585e+06	1.74379e+06	0.190309	0.0696275	7.8	322	5.05
